# Supplementary material for: Association Between Individual Animal Traits, Competitive Success and Drinking Behavior in Dairy Cows After Milking
Source: Animals (Basel). 2025 Feb 13;15(4):534. doi: 10.3390/ani15040534 (PMC11852067; doi:10.3390/ani15040534)
Supplement: Supplementary file 1 [file animals-15-00534-s001.zip]

Archive with 1 entries (1 files):
- animals-3461291-supplementary.pdf
